# Supplementary material for: Epilepsy life skill education guidelines for primary school teachers and learners in Limpopo and Mpumalanga Provinces, South Africa: Multiphase mixed methods protocol
Source: PLoS One. 2022 Jul 22;17(7):e0271805. doi: 10.1371/journal.pone.0271805 (PMC9307198; doi:10.1371/journal.pone.0271805)
Supplement: S1 File — (ZIP) [file pone.0271805.s001.zip]

Archive with 2 entries (2 files):
- INTERVIEW GUIDE 2022.docx
- HCTREC Ethics certificate.PDF
